# Supplementary material for: Biodiversity hot spot on a hot spot: novel extremophile diversity in Hawaiian fumaroles
Source: Microbiologyopen. 2015 Jan 6;4(2):267–81. doi: 10.1002/mbo3.236 (PMC4398508; doi:10.1002/mbo3.236)
Supplement: Supplementary file 6 — Table S2. Summary of Archaea RFLP clone library size, sequence library size, and operational taxonomic units (OTUs). [file mbo30004-0267-sd6.xls]

## Sheet: Table 2 Bacteria
		Table 2. Summary of Bacteria RFLP clone library size, sequence library size, operational taxonomic units (OTUs), and number of singletons.
		Location							Location 1							Location 2						Location 3				Location 4
		Vent No.				Vent 2			Vent 4			Vent 5		Vent 3			Vent 4			Vent 1			Vent 2			Vent 1
		Clone Library		All Locations		KI.3		KI.12		KI.14		KI.18		MU.29		MU.30		MU.31		PA.79		PA.81		PA.82		SB.081208
		RFLP Library Size		161		27		29		3		18		21		2		11		20		12		10		8
		Unique Banding Patternsa b		70		8		4		2		9		10		2		7		11		8		4		5
		No. of Unique Sequences a		69		8		4		2		9		9		2		7		11		8		4		5
		No. of OTUs c d		52		7		3		2		8		8		2		7		10		7		4		5
		No. of Singletons		23		2		1		1		2		3		2		5		5		4		1		4
		% Singleton OTUs/Total Unique OTUs in Library		0.442308		0.286		0.333		0.5		0.25		0.5		1		0.714		0.5		0.571		0.25		0.8
		% Singleton clones/Total Clones in Library		0.142857		0.0740741		0.0344828		0.333333		0.111111		0.142857		1		0.454545		0.25		0.333333		0.1		0.5
		a Not including Sequences removed due to chimeric sequences (only counting the high quality sequences and the RFLP'd clones that showed the same banding pattern, but that were not sequenced)
		b Not including clones that did not produce banding patterns during the RFLP process
		c The number of OTUs identified at "All Locations" is not the sum of the OTUs at each location because some of the OTUs occurred in more than one clone library. This also applies to all calculations involving OTUs across all libraries
		d OTUs determinded by binning sequences with >97% sequence identity into a single OTU, using the program Uclust as implemented in QIIME

## Sheet: Table 3 Archaea
		Supplemental Table 2. Summary of Archara RFLP clone library size, sequence library size, and operational taxonomic units (OTUs).
		Location				Location 1		Location 2			Location 3					Location 4
		Vent No.				Vent 1		Vent 1			Vent 4			Vent 1		Vent 2		Vent 3
		Clone Library		All Locations		I.18		U.30		A.79		A.81		B.081208		B.100708		B.100908
		RFLP Library Size		58		8		3		8		12		5		19		3
		Unique Banding Patternsa b		18		4		1		2		1		3		4		3
		No. of Unique Sequencesb		18		4		1		2		1		3		4		3
		No. of OTUs c d		7		2		1		2		1		1		2		2
		aNot including Sequences removed due to chimeric sequences (only counting the high quality sequences and the RFLP'd clones that showed the same band, but that were not sequenced)
		bNot including clones that did not produce banding patterns during the RFLP process
		cThe number of OTUs identified at "All Locations" is not the sum of the OTUs at each location because some of the OTUs occurred in more than one clone library. This also applies to all calculations involving OTUs across all libraries
		dOTUs determinded by binning sequences with >97% sequence identity into a single OTU, using the program Uclust as implemented in QIIME
